# Supplementary material for: Adsorption of Vitamin B12 on Sugarcane-Derived Activated Carbon: Fractal Isotherm and Kinetics Modelling, Electrochemistry and Molecular Modelling Studies
Source: Molecules. 2025 May 8;30(10):2096. doi: 10.3390/molecules30102096 (PMC12113871; doi:10.3390/molecules30102096)
Supplement: Supplementary file 1 [file molecules-30-02096-s001.zip]

Archive with 1 entries (1 files):
- molecules-3513929-supplementary.pdf
